# Supplementary material for: miR-29a-3p Regulates Autophagy by Targeting Akt3-Mediated mTOR in SiO2-Induced Lung Fibrosis
Source: Int J Mol Sci. 2023 Jul 14;24(14):11440. doi: 10.3390/ijms241411440 (PMC10380316; doi:10.3390/ijms241411440)
Supplement: Supplementary file 1 [file ijms-24-11440-s001.zip]

Archive with 1 entries (1 files):
- ijms-2449231-supplementary.pdf
